# Supplementary material for: Activation/Inhibition of Cholinesterases by Excess Substrate: Interpretation of the Phenomenological b Factor in Steady-State Rate Equation
Source: Int J Mol Sci. 2023 Jun 21;24(13):10472. doi: 10.3390/ijms241310472 (PMC10341919; doi:10.3390/ijms241310472)
Supplement: Supplementary file 1 [file ijms-24-10472-s001.zip]

Archive with 1 entries (1 files):
- ijms-2459963-supplementary.pdf
